# Supplementary material for: Endogenously produced catecholamines improve the regulatory function of TLR9-activated B cells
Source: PLoS Biol. 2022 Jan 24;20(1):e3001513. doi: 10.1371/journal.pbio.3001513 (PMC8786184; doi:10.1371/journal.pbio.3001513)
Supplement: S1 Data — (XLSX) [file pbio.3001513.s001.xlsx]

## Sheet: Fig. 1B
		Time(hours)	Adj.Vol. (Int)
	TH	0	475832
		24	660442
		48	857611
	GAPDH	0	5.37457e+06
		24	4.87096e+06
		48	3.95651e+06
			TH/GAPDH	% rel. to control
		0	0.0885339	100
		24	0.135588	153.148
		48	0.216759	244.832

## Sheet: Fig.1C
			% CD19+ TH+ B cells
		0	24	48	Time (hours)
		4.479	19.265	29.2567
		4.04829	26.044	35.533
		3.85505	25.126	26.7014
		4.08913	14.9888	19.2392
		5.30566	13.4254	17.2386		Data are pooled from five experiments
		3.43472	11.9093	18.5428
		2.32367	14.7477	38.2038
		1.44	15.7013	37.2761
		1.31	18.3626	15.1422
		2.02	22.8192	21.8332
			28.59	43.39
			22.94	45.45
			27.64	42.31

## Sheet: Fig.1D
		Time (hours)	Adj.Vol. (Int)
	PNMT	0	313457
		24	538235
		48	677256
	GAPDH	0	1.21e+06
		24	993835
		48	1.28657e+06
			PNMT/GAPDH	% rel. to control
		0	0.259055	100
		24	0.541574	209.058
		48	0.526404	203.202

## Sheet: Fig.1E
		% CD19+TH+ B cells CIA
	d0	d8	d16	d24	Time (days)
	2.81	3.93	5.65	11.09
	4.29	4.26	5.67	12.34		Data are pooled from two experiments
	3.87	4.19	5.39	9.49
	4.36	4.44	6	10.31

## Sheet: Fig. 2A
					MFI NS_521 (% rel. to control) 4h
		Control					RES					NE
	C	anti-IgM	CpG	anti-IgM/CpG		C	anti-IgM	CpG	anti-IgM/CpG		C	anti-IgM	CpG	anti-IgM/CpG
	5.42687	2.38253	39.4441	32.7598		-25.6122	-26.0202	-30.9013	-16.0118		-14.2952	-7.0645	-22.6997	-14.6491
	7.61085	4.89742	44.6062	53.9378		-28.1271	-22.0053	-26.2367	-6.69998		-23.2296	-4.10268	-24.6476	-5.74608
	-2.58107	-4.63269	33.0245	53.8716		-28.2594	-18.0562	-26.6467	-18.1921		-17.0748	-20.6231	-32.9005	-24.1881
	-5.95632	12.9715	25.8769	63.2694		-18.8617	-10.158	-31.0551	-6.83625		-30.8405	-18.9776	-28.9022	-16.8294
	-7.94176	-5.49305	20.1853	37.3263		-12.045	-7.32778	-25.2627	-7.65387		-27.5314	-17.0689	-38.0265	-22.3711
	3.44143	-6.81668	11.5156	33.0245		-27.9285	-4.10268	-25.3652	-1.88508		-23.2958	-10.882	-39.5643	-15.5576
																Data are pooled from two experiments
					MFI NS_521 (% rel. to control) 24h
		Control					RES					NE
	C	anti-IgM	CpG	anti-IgM/CpG		C	anti-IgM	CpG	anti-IgM/CpG		C	anti-IgM	CpG	anti-IgM/CpG
	1.25741	-17.1557	-32.8805	-30.7414		-9.84246	-0.925086	2.62146	-2.18145		-43.8647	-31.326	-9.82174	-9.87806
	4.95736	-21.0869	-34.9906	-35.1929		-9.17763	5.09704	3.27391	-7.86441		-46.9577	-31.326	-26.0398	-12.9209
	5.79564	-25.3071	-42.1015	-35.7133		-14.9299	-1.46925	2.57486	-9.43059		-50.1084	-35.5342	-27.904	-15.0688
	-12.0104	-17.7338	-41.928	-39.9624		-20.5955	-5.35099	16.1365	-4.82157		-52.1607	-37.7471	-32.0051	-17.3062
	-1.17967	18.4664	-22.686	-20.5082		-26.8603	-49.4448	-1.57895	-7.99454		-35.6624	-26.065	-29.0058	-17.8718
	1.17967	6.26134	-22.1416	-13.2033		-30.3993	-18.6756	-25.3801	-27.0396		-41.2432	-40.6017	-7.1345	4.72033

## Sheet: Fig. 2B
	Control 4h
	anti-IgM/CpG 4h
	Control 24h
	anti-IgM/CpG 24h

## Sheet: Fig. 2C
			NS_521 Mean fluorescence intensity
		Control 4h	anti-IgM/CpG 4h	Control 24h	anti-IgM/CpG 24h
	1	12280.9	15558.9	12485.9	7529.63
	2	11183.3	17552.4	13101	9493.43
	3	8416.07	28021.2	9277.36	11063.3
	4	8475.72	26653.5	8911.84	8865.02
	5	12790.3	25147.6	6444.39	5468.06
	6	12430.7	28539.5	8149.27	7066.15
	7	17651.5	27292.2	6685.33	3599.8
	8	9463.06	20414.8	12941.6	11807.9
	9	5522.18	14030.3	22062.4	8924.67
	10	7298.08	28486.3	13802.3	7793.85
	11	8035.85	19787.6	8089.06	6988.1
	12	9180.36	21481.8	4695.77	8771.21
	13	7074.28	32048	15938.2	5816.53
	14	5444.66	26312	6791.94	5597.45
	15	7758.84	23471.9	4231.56	7738.38
	16	13678.7	15273	6854.53	6416.4
	17	13188.2	23116	7184.16	5704.42
	18	10429.4	22212.2	5061.51	8005.85
	19	9065.08	12953.6	6665.04	4212.56
	20	9819.61	15618.9	6190.59	4806.03
	21	9461.7	11103.4	6360.46	3602.93
	22	9695.51	18319.9	5278.43	2913.6
	23	7014.68	13202.4	6344.55	6330.86
	24	8962.4	27465.1	5940.81	4279.29
	25	6168.1	21949.2	5169.77	5170.44
	26	7614.23	11309.6	7822.5	4581.49
	27	7352.3	15481.4	6770.65	4609.06
	28	7257.45	14157.3	6729.01	6230.16
	29	11820.7	16109.3	12837.1	8642.74
	30	10553.8	22128.2	3803.71	9004.19
	31	7883.98	16018.6	5245.42	6559.75
	32	9610.12	19562.5	7961.08	5400.16
	33	9748.63	23264	7286.87	4650.49
	34	7101.2	16884.5	6770.07	5252.8

## Sheet: Fig. 2D
		Dopamin 4h supernatant nmol/l				Dopamin 4h B cells nmol/l
	Medium control	Supernatant unstimulated B cells	Supernatant stimulated B cells		Water control	B cells unstimulated	B cells stimulated
	0.275959	0.0296504	0.0946386		0.22408	0.0128257	0.279497
	0.181522	0.0560247	0.0859102		0.25581	0.0216748	0.502631
		0.0777458	0.121075			0.0969551	0.461805
		0.0112606	0.0853137			0.200493	0.232412
		Norepinephrine 4h supernatant nmol/l				Norepinephrine 4h B cells nmol/l
	Medium control	Supernatant unstimulated B cells	Supernatant stimulated B cells		Water control	B cells unstimulated	B cells stimulated
	0.03546	0.0705313	0.342425		0.085707	0.188083	296.469
	0.0352146	0.0545077	0.275886		0.28368	3.02999	77.1889
		0.133378	0.522567			0.233527	113.487
		0.188527	0.517185			14.1207
								Data are pooled from two experiments
		Epinephrine 4h supernatant nmol/l				Epinephrine 4h B cells nmol/l
	Medium control	Supernatant unstimulated B cells	Supernatant stimulated B cells		Water control	B cells unstimulated	B cells stimulated
	4.15368	3.92394	9.06385		0.00050976	19.6982	46.8137
	4.91084	0.80909	8.02348		0.00063415	18.2531	33.6828
		3.90803	6.92482			11.1061	41.2271
		1.77871	6.97851			11.3341	45.9345
		Dopamin 24h supernatant nmol/l				Dopamin 24h B cells nmol/l
	Medium control	Supernatant unstimulated B cells	Supernatant stimulated B cells		Medium control	B cells unstimulated	B cells stimulated
	0.0206801	0	0.00015418		0	0.00750442	0
	0	0.0532558	0.0095419		0	0.00424118	0.0257566
		6.127e-05	0.0477684			0.0167325	0.141757
		0.0266938	0			0.0694118	0
		Norepinephrine 24h supernatant nmol/l				Norepinephrine 24h B cells nmol/l
	Medium control	Supernatant unstimulated B cells	Supernatant stimulated B cells		Medium control	B cells unstimulated	B cells stimulated
	0.0352337	0.755438	0.552894		0	0	0
	0.02955	1.00984	0.539617		0.02364	0	0
		0.586139	0.553399			0	0.106147
		0.738827	0.594996			0	0
		Epinephrine 24h supernatant nmol/l				Epinephrine 24h B cells nmol/l
	Medium control	Supernatant unstimulated B cells	Supernatant stimulated B cells		Medium control	B cells unstimulated	B cells stimulated
	0.800954	0.807491	1.91903		0.0289469	0.0366414	0.134516
	0.98901	0.858248	3.10165		0.00063415	0.0704916	0.0860246
		0.317806	2.33976			0.0635117	0.198707
		1.27609	2.9271			0.0729837	0.182253

## Sheet: Fig. 3A
		% CD19+ TH+ B cells
	C	Poly I:C	LPS	anti-CD40/IL-4	CpG
	7.38	3.92	7.6	4.64	25.2
	6.71	4.74	6.71	4.36	24.3		Data are pooled from two experiments
	5.75	7.53	11.5	8.16	28.7
	6.1	2.99	10.1	6.44	26.66

## Sheet: Fig. 3B
			MHC-II						CD86						CD40
	C	Poly I:C	LPS	anti-CD40/IL-4	CpG		C	Poly I:C	LPS	anti-CD40/IL-4	CpG		C	Poly I:C	LPS	anti-CD40/IL-4	CpG
	7.09	10.89	15.52	17.15	12.18		1.56	1.76	2.33	2.75	2.76		3.55	1.89	2.62	3.55	5.63
	7.23	11.01	16.29	18.08	11.07		1.57	1.78	2.38	2.83	2.56		3.23	1.84	2.77	3.79	5.41
	5	5.9	9.11	16.235	12.63		1.42	1.55	1.86	2.42	2.32		2.6	2.49	3.82	4.53	5.23
	5.48	8.83	13.29	15.7	13.85		1.36	1.61	2.1	2.42	2.57		2.75	2.89	3.94	4.19	5.27

[truncated: 38 more sheets: Fig. 4A, Fig. 4B, Fig. 4C, Fig. 4D, Fig. 4E, Fig. 4F, Fig. 4G, Fig. 5A, Fig.5B, Fig. 5C, Fig. 5D, Fig. 5E, Fig. 5F, Fig. 6A, Fig. 6B, Fig. 6C, Fig. 6D, Fig. 7B, Fig.7C, Fig.7D …]
